# Supplementary material for: Mobilising marine biodiversity data: a new malacological dataset of Italian records (Mollusca)
Source: Biodivers Data J. 2025 Feb 28;13:e136243. doi: 10.3897/BDJ.12.e136243 (PMC11889433; doi:10.3897/BDJ.12.e136243)
Supplement: Supplementary material 1 — Sources from which literature data were obtained [file bdj-13-e136243-s001.xlsx]

## Sheet: Sheet1
Bibliographic references of collected data	Number of records
Addis P, Secci M, Brundu G, Manunza A, Corrias S, & Cau A (2009) Density, size structure, shell orientation and epibiontic colonization of the fan mussel Pinna nobilis L. 1758 (Mollusca: Bivalvia) in three contrasting habitats in an estuarine area of Sardinia (W Mediterranean). Scientia Marina, 73 (1): 143-152.	3
Agamennone F (2017) Prima segnalazione di Idas cristiani Giusti, Mietto & Sbrana, 2012 per il Mar Adriatico Centrale (Bivalvia: Mytilidae). Alleryana: 35 (1), 9-10.	1
Agamennone F, Micali P (2022) First Mediterranean record of Atys ehrenbergi (A. Issel, 1869) with notes on some species of the genus Retusa (T. Brown, 1827) (Gastropoda: Cephalaspidea). Bollettino Malacologico 58 (2): 87-93.	7
Albano PG (2010) Further northwards extension of the distribution of Echinolittorina punctata (Mollusca: Gastropoda) along the Italian Tyrrhenian coastline: New stations in Lazio. Cahiers de Biologie Marine 51 (2): 201-204.	11
Albano PG, Sabelli B (2011) Comparison between death and living molluscs assemblages in a Mediterranean infralittoral off-shore reef. Palaeogeography, Palaeoclimatology, Palaeoecology 310 (3-4): 206-215.	206
Albano PG, Trono D (2008) On the occurrence of Echinolittorina punctata (Gmelin, 1791)(Gastropoda: Littorinidae) in Puglia, South-Eastern Italy. Bollettino Malacologico 44 (9-12): 123-126.	11
Albano PG, Trono D (2008) Record of the alien species Cerithium scabridum Philippi 1848 (Gastropoda: Cerithiidae) from Otranto, southern Adriatic Sea. Bollettino Malacologico 44 (1-4): 1-4.	2
Amati B (2012) Alvania consociella Monterosato, 1884 junior synonym of Alvania lanciae (Calcara, 1845) (Prosobranchia, Rissoidae). Bollettino Malacologico 48 (2): 116-121.	42
Amati B, Appolloni M, Smriglio C (2017) Taxonomic notes on the Alvania cimex-complex in the Mediterranean Sea. Alvania cingulata (Philippi, 1836) junior synonym of Alvania mamillata Risso, 1826 (Gastropoda, Rissoidae). Iberus 35 (2): 123-141.	8
Amati B, Appolloni M, Quaggiotto E, Smriglio C, Oliverio M (2019). Notes on some taxa of the Alvania lineata-complex with the descriptions of three new species from the Mediterranean Sea (Gastropoda: Rissoidae). Iberus 37 (1): 81-112.	42
Amati B, Danzelle C, Devauchelle G (2018). Description of Alvania annetteae spec. nov. from the Mediterranean Sea (Mollusca, Gastropoda, Rissoidae). Bollettino Malacologico 54 (1): 92-99.	24
Appolloni L, Zeppilli D, Donnarumma L, Baldrighi E, Chianese E, Russo GF, Sandulli R (2020) Seawater acidification affects beta-diversity of benthic communities at a shallow hydrothermal vent in a Mediterranean marine protected area (underwater archaeological park of Baia, Naples, Italy). Diversity 12 (12): 464.	74
Appolloni M, Smriglio C, Amati B, Lugliè L, Nofroni I, Tringali LP, Mariottini P, Oliverio M (2018) Catalogue of the primary types of marine molluscan taxa described by Tommaso Allery Di Maria, Marquis of Monterosato, deposited in the Museo Civico di Zoologia, Roma. Zootaxa 4477 (1): 1-138.	346
Ardovini R, Carone G, (2022) Gasteropodi di Profondità dell’Area di Capo Vaticano (Vibo Valentia). Alleryana 40 (1): 1-11.	37
Azzurro E, Bolognini L, Dragičević B, Drakulović D, Dulčić J, Fanelli E, Grati F, Kolitari J, Lipej L, Magaletti E, et al. (2019) Detecting the occurrence of indigenous and non-indigenous megafauna through fishermen knowledge: A complementary tool to coastal and port surveys. Marine Pollution Bulletin 147: 229-236.	5
Barco A, Claremont M, Reid DG, Houart R, Bouchet P, Williams ST, Cruaud C, Couloux, Oliverio M. (2010) A molecular phylogenetic framework for the Muricidae, a diverse family of carnivorous gastropods. Molecular Phylogenetics and Evolution 56 (3): 1025-1039.	3
Barco A, Evans J, Schembri PJ, Taviani M, Oliverio M (2013) Testing the applicability of DNA barcoding for Mediterranean species of top-shells (Gastropoda, Trochidae, Gibbula sl). Marine Biology Research 9 (8): 785-793.	8
Barco, A., Herbert G, Houart R, Fassio G, Oliverio M (2017) A molecular phylogenetic framework for the subfamily Ocenebrinae (Gastropoda, Muricidae). Zoologica Scripta, 46 (3): 322-335.	27
Barco A, Houart R, Bonomolo G, Crocetta F, Oliverio M (2013) Molecular data reveal cryptic lineages within the northeastern Atlantic and Mediterranean small mussel drills of the Ocinebrina edwardsii complex (Mollusca: Gastropoda: Muricidae). Zoological Journal of the Linnean Society 169 (2): 389-407.	2
Barnaba O, Macrì G, Trono D (2014). Nuovi dati sulla distribuzione geografica di Fusinus buzzurroi Prkic & Russo, 2008 (Gastropoda: Fasciolariidae). Bollettino Malacologico, 50 (1): 59-62.	3
Barruffo A, Ciaralli L, Ardizzone G, Gambi MC, Casoli E (2021) Ocean Acidification and Mollusc Settlement in Posidonia oceanica Meadows: Does the Seagrass Buffer Lower pH Effects at CO2 Vents? Diversity 13 (7): 311.	411
Basso D, Brusoni F (2004) The molluscan assemblage of a transitional environment: the Mediterranean maerl from off the Elba Island (Tuscan Archipelago, Tyrrhenian Sea). Bollettino Malacologico 40 (1-4): 37-45.	225
Bazzicalupo E, Crocetta F, Gosliner TM, Berteaux-Lecellier V, Camacho-Garcia YE, Chandran BS, Valdes A (2020) Molecular and morphological systematics of Bursatella leachii de Blainville, 1817 and Stylocheilus striatus Quoy & Gaimard, 1832 reveal cryptic diversity in pantropically distributed taxa (Mollusca: Gastropoda: Heterobranchia). Invertebrate Systematics 34 (5): 535-568.	1
Bedini R, Bedini M, Bonechi L, Piazzi L (2015) Effects of non-native turf-forming Rhodophyta on mobile macro-invertebrate assemblages in the north-western Mediterranean Sea. Marine Biology Research 11 (4): 430-437.	33
Bedini R, Bonechi L, Piazzi L (2014) Spatial and temporal variability of mobile macro-invertebrate assemblages associated to coralligenous habitat. Mediterranean Marine Science 15 (2): 302-312.	41
Bello G (1998) New records of Thysanoteuthis rhombus (Cephalopoda: Thysanoteuthidae) in the Mediterranean Sea. Bollettino Malacologico 34 (9-12): 125-128.	1
Bello G, D'Alessandro R (2017) Cannibalismo di Octopus vulgaris Cuvier, 1797 (Cephalopoda: Octopodidae) in natura. Alleryana 35 (2): 78-80.	1
Bello G, Paparella P, Corriero A, Santamaria N (2013) Protandric hermaphroditism in the bivalve Arca noae (Mollusca: Arcidae). Mediterranean Marine Science 14 (1): 86-91.	12
Bevilacqua S, Ugland KI, Plicanti A, Scuderi D, Terlizzi A (2018) An approach based on the total species accumulation curve and higher taxon richness to estimate realistic upper limits in regional species richness. Ecology and Evolution 8 (1): 405-415.	777
Bini G, Pinasco L, Santucci B (2023) Nuova segnalazione di Lottia iani Scuderi, Nakano & Eernisse, 2021 (Patellogastropoda: Lottiidae) per le coste siciliane e considerazioni sulle immissioni antropiche accidentali. Alleryana 41 (2): 56-58.	1
Bo M, Al Mabruk SA, Balistreri P, Bariche M, Batjakas IE, Betti F, Bilan M, Canese S, Cattaneo-Vietti R, Corsini-Foka M et al. (2020) New records of rare species in the Mediterranean Sea (October 2020). Mediterranean Marine Science 21 (3): 608-630.	1
Bogi C, Campani E (2005) Jujubinus curinii n. sp.: una nuova specie di Trochidae per le coste della Sicilia. Bollettino Malacologico 41 (9-12): 99-101.	3
Bogi C, van Aartsen JJ (2006) Posizione sistematica e distribuzione in Mar Mediterraneo di Montacuta emirubra Gaglini, 1992 e Montacuta cuneata Gaglini, 1992 (Bivalvia: Galeommatoidea). Bollettino Malacologico 42 (9-12): 112-114.	4
Bogi C, Renda W, Giacobbe S (2016) Aclis trilineata Watson, 1897 (Gastropoda, Aclididae) from the Southern Tyrrhenian Sea. Bollettino Malacologico 52 (2): 94-97.	5
Bonfitto A, Fellegara I, Gillone G (1997) Sampling techniques and structure of the malacofauna associated to the rhizome zone in Posidonia oceanica (L.) Delile. Bollettino Malacologico 33 (5-8): 83-88.	60
Bouchet P, Gofas S, Waren A (2010) Notes on Mediterranean Dizoniopsis (Gastropoda: Cerithiopsidae), with the description of two new species. Iberus 28 (2): 51-62.	7
Boyer F, Rolan E (2005) About a sibling species of Mitrella minor (Scacchi, 1836). Iberus 23 (2): 53-67.	13
Boyer F, Renda W, Bogi C, Giacobbe S (2017) About an assemblage of Granulina species from Southeastern Tyrrhenian Sea and close Messina Strait (central Mediterranean). Bollettino Malacologico 53 (1): 1-8.	13
Burioli EA, Squadrone S, Stella C, Foglini C, Abete MC, Prearo M (2017) Trace element occurrence in the Pacific oyster Crassostrea gigas from coastal marine ecosystems in Italy. Chemosphere 187: 248-260.	11
Buzzurro G, Landini F (2006) Descrizione di una nuova specie di Rissoidae (Gastropoda: Prosobranchia) per le coste laziali (Mar Tirreno). Bollettino Malacologico 42 (1-4): 24-26.	1
Buzzurro G, Nofroni I, Tringali L (2000) Sulla validita specifica di Saccoina galatensis Oberling, 1970 e sua priorita su Pseudographis cachiai Mifsud, 1998 (Heterostropha: Pyramidellidae). Bollettino Malacologico 36 (9-12): 159-162.	28
Cabanellas-Reboredo M, Vázquez-Luis M, Mourre B, Álvarez E, Deudero S, Amores A, Addis P, Ballesteros E, Barrajon A, Coppa S (2019) Tracking a mass mortality outbreak of pen shell Pinna nobilis populations: a collaborative effort of scientists and citizens. Scientific Reports 9 (1): 13355.	12
Cachia C. (1995) On the occurrence of Phaseolus guilonardi Hoeksema, 1993 (Fam. Phaseolidae Scarlato & Starobogatov, 1971) in the Mediterranean. Bollettino Malacologico 31 (1-4): 37-38.	1
Calvo M, Templado J, Oliverio M, Machordom A (2009) Hidden Mediterranean biodiversity: molecular evidence for a cryptic species complex within the reef building vermetid gastropod Dendropoma petraeum (Mollusca: Caenogastropoda). Biological Journal of the Linnean Society 96 (4): 898-912.	4
Campanella L, Conti ME, Cubadda F, Sucapane C (2001) Trace metals in seagrass, algae and molluscs from an uncontaminated area in the Mediterranean. Environmental Pollution 111 (1): 117-126.	10
Canali E, Ponte G, Belcari P, Rocha F, Fiorito G (2011) Evaluating age in Octopus vulgaris: estimation, validation and seasonal differences. Marine Ecology Progress Series 441: 141-149.	1
Canessa M, Bavestrello G, Cattaneo-Vietti R, Furfaro G, Doneddu M, Navone A, Trainito E (2021) Rocky substrate affects benthic heterobranch assemblages and prey/predator relationships. Estuarine, Coastal and Shelf Science 261: 107568.	136
Cappello T, Maisano M, Giannetto A, Natalotto A, Parrino V, Mauceri A, Spanò N (2019) Pen shell Pinna nobilis L. (Mollusca: Bivalvia) from different peculiar environments: adaptive mechanisms of osmoregulation and neurotransmission. The European Zoological Journal 86 (1): 333-342.	1
Capua D, Voliani A (2019) Galiteuthis armata (Cephalopoda: Cranchiidae): new findings in the southern Ligurian Sea and review of its distribution in the Mediterranean Sea based on over a century of records. Bollettino Malacologico 55 (1): 1-10.	1
Capua D, Sartor P, Sirna R, Voliani A (2009) On a large specimen of Histioteuthis bonnellii (Cephalopoda: Histioteuthidae) caught in the northern Tyrrhenian Sea, western Mediterranean. Bollettino Malacologico 45 (suppl.): 23-26.	1
Cardone F, Corriero G, Longo C, Mercurio M, Onen Tarantini S, Gravina MF, Lisco S, Moretti M. De Giosa F, Giangrande A (2020) Massive bioconstructions built by Neopycnodonte cochlear (Mollusca, Bivalvia) in a mesophotic environment in the central Mediterranean Sea. Scientific Reports 10 (1): 6337.	13
Castellazzi M, Savini D, Occhipinti Ambrogi A (2007) Shell morphotypes of the invasive gastropod Rapana venosa in the Northern Adriatic Sea. Bollettino Malacologico 43 (1-8): 103-107.	3
Casu M, Rivera-Ingraham GA, Cossu P, Lai T, Sanna D, Dedola GL, Sussarellu R, Sella G, Cristo B, Curini-Galletti M (2011) Patterns of spatial genetic structuring in the endangered limpet Patella ferruginea: implications for the conservation of a Mediterranean endemic. Genetica 139 (10): 1293-1308.	17
Cattaneo-Vietti R Schiaparelli S, Chiantore M (2001) Food availability and trophic needs of Peltodoris atromaculata (Mollusca: Doridacea). Bollettino Malacologico 37 (5-8): 77-80.	1
Cavallaro M, Battaglia P, Guerrera MC, Abbate F, Levanti MB, Andaloro F, Germanà A, Laura R (2017) New data on morphology and ultrastructure of skin photophores in the deep sea squid Histioteuthis bonnellii (Férussac, 1834), Cephalopoda: Histioteuthidae. Acta Zoologica 98 (3): 271-277.	1
Cecalupo A, Perugia I (2018) Two new species of the Cerithiopsidae (Gastropoda: Triphoroidea) for the Mediterranean Sea. Bollettino Malacologico 54 (1): 56-60.	2
Cecalupo A, Robba E (2010) The identity of Murex tubercularis Montagu, 1803 and description of one new genus and two new species of the Cerithiopsidae (Gastropoda: Triphoroidea). Bollettino Malacologico 46 (2): 45-64.	92
Cecalupo A, Villari A (1996) Dizoniopsis micalii, una nuova specie per il Mediterraneo (Mesogastropoda: Cerithiopsidae). Bollettino Malacologico 32 (1-4): 41-44.	5
Cesarini G, Secco S, Battisti C, Questino B, Marcello L, Scalici M (2022) Temporal changes of plastic litter and associated encrusting biota: Evidence from Central Italy (Mediterranean Sea). Marine Pollution Bulletin 181: 113890.	9
Chartosia N, Anastasiadis D, Bazairi H, Crocetta F, Deidun A, Despalatovic M, Di Martino V, Dimitriou N, Dragicevic B et al. (2018) New mediterranean biodiversity records (July 2018). Mediterranean Marine Science 19 (2): 398-415.	1
Chatzinikolaou E, Damianidis P, Pavloudi C, Vasileiadou A, Faulwetter S, Keklikoglou K, Plaitis W, Mavraki D, Nikolopoulou S, Arvanitidis C (2021) Benthic communities in three Mediterranean touristic ports: MAPMED project. Biodiversity Data Journal 9: e66420.	49
Chemello R, Russo GF (1997) The molluscan taxocoene of photophilic algae from the Island of Lampedusa (Strait of Sicily, southern Mediterranean). Bollettino Malacologico 33 (5-8): 95-104.	27
Chemello R, Cìuna I, Pandolfo A, Riggio S (1997) Molluscan assemblages associated with intertidal vermetid formations: a morpho-functional approach. Bollettino Malacologico 33 (5-8): 105-114.	49
Chemello R, Scotti G, Riggio S (1997) The molluscan assemblage of the leaf stratum in a Cymodocea nodosa bed of a marine coastal lagoon. Bollettino Malacologico 33(5-8: 69-76.	47
Ciavaglia E, Manfredi C (2009) Distribution and some biological aspects of cephalopods in the North and Central Adriatic. Bollettino Malacologico 45 (suppl.): 61-69.	252
Coan EV, Kabat AR (2017) The malacological contributions of Rudolph Amandus Philippi (1808–1904). Malacologia 60 (1-2): 31-322.	127
Conti ME, Bocca B, Iacobucci M, Finoia MG, Mecozzi M, Pino A, Alimonti A (2010) Baseline trace metals in seagrass, algae, and mollusks in a southern Tyrrhenian ecosystem (Linosa Island, Sicily). Archives of Environmental Contamination and Toxicology 58: 79-95.	10
Conti ME, Mele G, Finoia MG (2017) Baseline Trace Metals Concentration in Monodonta turbinata Throughout Pontine Islands Archipelago, Italy. International Journal of Environmental Research 11: 13-23.	10
Conti ME, Mele G, Finoia MG (2017) Baseline trace metals in Patella caerulea in a central Tyrrhenian ecosystem (Pontine Islands archipelago and Lazio region coastal sites, Italy). Environmental Science and Pollution Research 24: 8852-8865.	12
Coppa S, De Lucia GA, Magni P, Domenici P, Antognarelli F, Satta A, Cucco A (2013) The effect of hydrodynamics on shell orientation and population density of Pinna nobilis in the Gulf of Oristano (Sardinia, Italy). Journal of Sea Research 76: 201-210.	6
Coppa S, Guala I, De Lucia GA, Massaro G, Bressan M (2010) Density and distribution patterns of the endangered species Pinna nobilis within a Posidonia oceanica meadow in the Gulf of Oristano (Italy). Journal of the Marine Biological Association of the United Kingdom 90 (5): 885-894.	3
Coppini M, Cuneo F, Margelli A, Campani E (2005) Gastropoda e Scaphopoda del Porto di Livorno. Bollettino Malacologico 41 (5-8): 43-51.	125
Corsini-Foka M (2011) On the recent occurrence of females Argonauta argo (Mollusca: Cephalopoda) in the Adriatic and Aegean Seas with observations on aquarium maintenance. Vie et milieu - Life & Environment 61 (1): 35-39.	1
Cossu P, Dedola GL, Scarpa F, Sanna D, Lai T, Maltagliati F, Curini Galletti M, Casu M (2015) Patterns of spatial genetic variation in Patella ulyssiponensis: insights from the western Mediterranean marine ecoregion. Hydrobiologia 755: 39-55.	28
Cossu P, Scarpa F, Dedola GL, Sanna D, Lai T, Cristo B, Curini Galletti M, Panzalis P, Navone A, Careddu G et al. (2017) Surviving at the edge of a fragmented range: patterns of genetic diversity in isolated populations of the endangered giant Mediterranean limpet (Patella ferruginea). Marine Biology 164 (3): 41.	212
Cretella M, Crovato C, Crovato P, Fasulo G, Toscano F (2004) The malacological work of Arcangelo Scacchi (1810-1893). Part II: a critical review of Scacchian taxa. Bollettino Malacologico 40 (9-12): 114-131.	38
Criscione F, Ponder WF (2013) A phylogenetic analysis of rissooidean and cingulopsoidean families (Gastropoda: Caenogastropoda). Molecular Phylogenetics and Evolution 66 (3): 1075-1082.	9
Crocetta F (2005) Prime segnalazioni di Fulvia fragilis (Forskal in Niebuhr, 1775)(Mollusca: Bivalvia: Cardiidae) per i mari italiani. Bollettino Malacologico, 41 (5-8): 23-24.	2
Crocetta F, Rismondo S (2009) Haliotis mykonosensis Owen, Hanavan & Hall, 2001 in the Procida Island (Gulf of Naples) and in the Central Mediterranean Sea, with notes on the Mediterranean Haliotidae. Mediterranean Marine Science 10 (2): 139-144.	379
Crocetta F, Spanu M (2008) Molluscs associated with a Sardinian deep water population of Corallium rubrum (Linnè, 1758). Mediterranean Marine Science 9 (2): 63-86.	23
Crocetta F, Renda W, Vazzana A (2009) Alien Mollusca along the Calabrian shores of the Messina Strait area and a review of their distribution in the Italian seas. Bollettino Malacologico 45 (1): 15-30.	43
Cuccu D, Jereb P, Ragonese S, Giovannin N, Colella S (2009). On the abundance and spatial distribution of Illex coindetii (Cephalopoda: Ommastrephidae) and Eledone moschata (Cephalopoda: Octopodidae) in the Sardinian Seas (central-western Mediterranean) - A preliminary and qualitative investigation with special attention to some environmental constraints. Bollettino Malacologico 45(suppl.): 102-1…	259
Cuneo F, Margelli A, Campani E Coppini M (2006). Gastropoda e Scaphopoda dei fanghi litorali di Livorno. Bollettino Malacologico 42(1-4): 5-12.	71
D’Alessandro M, Esposito V, Porporato EM, Berto D, Renzi M, Giacobbe S, Scotti G, Consoli P, Valastro G Andaloro F et al. (2018) Relationships between plastic litter and chemical pollutants on benthic biodiversity. Environmental Pollution 242: 1546-1556.	2
De Biasi AM (2004) Impact of experimental trawling on the benthic assemblage along the Tuscany coast (north Tyrrhenian Sea, Italy). ICES Journal of Marine Science 61 (8): 1260-1266.	1
Dell’Angelo B, Renda W, Sirenko B, Sosso M, Giacobbe S (2021) The Mediterranean distribution of Hanleya hanleyi (Bean in Thorpe, 1844) and H. mediterranea Sirenko, 2014 (Polyplacophora). Bollettino Malacologico 57 (1): 124-135.	13
Dell'Angelo B, Renda W, Sossa M, Sigwart J, Giacobbe S (2017) A new species of Callochiton (Mollusca: Polyplacophora) from the Strait of Messina (central Mediterranean). Archiv für Molluskenkunde - International Journal of Malacology 146: 243-250.	4
Doneddu M Trainito E (2022) Dati statistici sui fori di predazione in Ruditapes philippinarum (Adams & Reeve, 1850) e Ruditapes decussatus (Linnaeus, 1758) (Bivalvia: Veneridae) del littorale di Olbia. Alleryana 40 (1): 16-23.	8
Doneddu M (2010) Primi rinvenimenti di Bursatella leachii de Blainville, 1817 e Fulvia fragilis (Forsskål, 1775) nel Golfo di Olbia (Sardegna nord-orientale). Bollettino Malacologico 46 (2): 104-109.	2
Doneddu M, Trainito E (2008) Melibe viridis (Kelaart, 1858)(Ophistobranchia: Tethydidae): prima segnalazione per il Tirreno (Sardegna settentrionale). Bollettino Malacologico 44 (1-4): 45-47.	2
D'Onghia G, Capezzuto F, Cardone F, Carlucci R, Carluccio A, Chimienti G, Corriero G, Longo C, Maiorano P Mastrototaro F et al. (2015). Macro-and megafauna recorded in the submarine Bari Canyon (southern Adriatic, Mediterranean Sea) using different tools. Mediterranean Marine Science 16 (1): 180-196.	2
D'Onghia G, Maiorano P, Panetta P (1996) Octopoteuthis sicula (Ruppel, 1844) and Brachioteuthis riisei (Steenstrup, 1882)(Cephalopoda, Teuthoidea) from the north-western Ionian Sea. Bollettino Malacologico 31 (5-8): 137-142.	3
Donnarumma L, Sandulli R, Appolloni L, Di Stefano F, Russo GF (2018) Morpho-structural and ecological features of a shallow vermetid bioconstruction in the Tyrrhenian Sea (Mediterranean Sea, Italy). Journal of Sea Research 131: 61-68.	6
Dragicevic B, Anadoli O, Angel D, Benabdi M, Bitar G, Castriota L, Crocetta F, Deidun A, Dulcic J, Edelist D et al. (2019). New Mediterranean Biodiversity Records (December 2019). Mediterranean Marine Science 20 (3): 645-656.	1
Evangelisti F, Bellucci A, Sabelli B, Albano PG (2017) The periwinkle Echinolittorina punctata (Mollusca: Gastropoda) tracked the warming of the Mediterranean Sea following the Last Glacial Maximum. Marine Biology 164: 1-15.	6
Fabrello J, Pagano M, Arrigo F, Ciscato M, Boldrin F, Giacobbe S, Porcino C, Briglia M, Guerrera MC, Germanà A (2022) Identification of haemocytes and histological examination of gills of the spiny oyster Spondylus gaederopus (Linnaeus, 1758). Fish & Shellfish Immunology 130: 164-174.	1
Fassio G, Bouchet P, Lozouet P, Modica MV, Russini V, Schiaparelli S, Oliverio M (2021) Becoming a limpet: An 'intermittent limpetization' process driven by host features in the kleptoparasitic gastropod family Capulidae. Molecular Phylogenetics and Evolution 155: 107014.	3
Federico A (2016) L'Aplysia dactylomela Rang, 1828 (Mollusca: Gastropoda: Aplysiidae) a Capri (Golfo di Napoli). Alleryana 34 (1): 33-35.	1
Fernandez R, Lemer S, McIntyre E, Giribet G (2015) Comparative phylogeography and population genetic structure of three widespread mollusc species in the Mediterranean and near Atlantic. Marine Ecology 36 (3): 701-715.	6
Ferranti MP, Guallart J, Fanciulli G, Panzalis PA, Chiantore M (2022) Advancements towards restoration of the endangered limpet Patella ferruginea Gmelin, 1791 through controlled reproduction. Aquaculture Research 53 (3): 782-798.	3
Ferrara F, Fabietti F, Delise M, Bocca AP, Funari E (2001) Alkylphenolic compounds in edible molluscs of the Adriatic Sea (Italy). Environmental Science & Technology 35(15): 3109-3112.	67
Franzitta G, Capruzzi E, La Marca EC, Milazzo M, Chemello R (2016) Recruitment patterns in an intertidal species with low dispersal ability: the reef-building Dendropoma cristatum (Biondi, 1859)(Mollusca: Gastropoda). Italian Journal of Zoolog, 83(3): 400-407.	12
Furfaro G, D'Elia M, Mariano S, Trainito E, Solca M, Piraino S, Belmonte G (2022) SEM/EDX analysis of stomach contents of a sea slug snacking on a polluted seafloor reveal microplastics as a component of its diet. Scientific Reports 12 (1): 10244.	1
Furfaro G, Mariottini P, Modica MV, Trainito E, Doneddu M, Oliverio M (2016) Sympatric sibling species: the case of Caloria elegans and Facelina quatrefagesi (Gastropoda: Nudibranchia). Scientia Marina 80 (4): 511-520.	9
Furfaro G, Modica MV, Oliverio M, Mariottini P (2016) A DNA-barcoding approach to the phenotypic diversity of Mediterranean species of Felimare Ev. Marcus & Er. Marcus, 1967 (Mollusca: Gastropoda), with a preliminary phylogenetic analysis. Italian Journal of Zoology 83 (2): 195-207.	24
Furfaro G, Salvi D, Mancini E, Mariottini P (2018) A multilocus view on Mediterranean aeolid nudibranchs (Mollusca): Systematics and cryptic diversity of Flabellinidae and Piseinotecidae. Molecular Phylogenetics and Evolution 118: 13-22.	12
Furfaro G, Salvi D, Trainito E, Vitale F, Mariottini P (2021) When morphology does not match phylogeny: The puzzling case of two sibling nudibranchs (Gastropoda). Zoologica Scripta 50 (4): 439-454.	10
Furfaro G, Schreier C, Trainito E, Pontes M, Madrenas E, Girard P, Mariottini P (2022) The sea slug Doriopsilla areolata Bergh, 1880 (Mollusca, Gastropoda) in the Mediterranean Sea: another case of cryptic diversity. Diversity 14 (4): 297.	10
Furfaro G, Trainito E, Fantin M, D’Elia M, Madrenas E, Mariottini P (2022) Mediterranean matters: Revision of the family Onchidorididae (Mollusca, Nudibranchia) with the description of a new genus and a new species. Diversity 15 (1): 38.	6
Furfaro G, Vitale F, Licchelli C, Mariottini P (2020) Two seas for one great diversity: checklist of the marine Heterobranchia (Mollusca: Gastropoda) from the Salento Peninsula (South-East Italy). Diversity 12 (5): 171.	536
Garilli V, Caruso T (2004) Records of Cerithium scabridum Philippi, 1848 (Caenogastropoda, Cerithiidae) from Northwestern Sicily. Bollettino Malacologico 39 (9-12): 157-160.	6
Garzia M, Furfaro G, Renda W, Rosati AM, Mariottini P, Giacobbe S (2022) Mediterranean spreading of the bicolor purse oyster, Isognomon bicolor, and the chicken trigger, Malleus sp., vs. the Lessepsian prejudice. Mediterranean Marine Science 23 (4): 777-788.	5
Garzia M, Mariottini P, Salvi D, Furfaro G (2021) Variation and Diagnostic Power of the Internal Transcribed Spacer 2 in Mediterranean and Atlantic Eolid Nudibranchs (Mollusca, Gastropoda). Frontiers in Marine Science 8: 693093.	4
Geiger DL (1999) Distribution and biogeography of the recent Haliotidae (Gastropoda: Vetigastropoda) world-wide. Bollettino Malacologico 35 (5-12): 57-118.	41
Gerovasileiou V, Akyol O, Al-Hosne Z, Rasheed RA, Atac E, Bello G, Cetkovic I, Corsini-Foka M, Crocetta F, Denitto F et al. (2020) New records of rare species in the Mediterranean Sea (May 2020). Mediterranean Marine Science 21 (2): 340-359.	14
Giacobbe S, Spano N (1997) Soft bottom mollusc biocoenoses and thanatocoenoses on the Island of Lipari (Aeolian Islands). Bollettino Malacologico 33 (5-6): 63-68.	51
Gianguzza P, Andaloro F, Riggio S (2007) Feeding strategy of the sacoglossan opisthobranch Oxynoe olivacea on the tropical green alga Caulerpa taxifolia. In Biodiversity in Enclosed Seas and Artificial Marine Habitats: Proceedings of the 39th European Marine Biology Symposium, Genoa, Italy, 21–24 July 2004 (pp. 255-257). Springer Netherlands.	1
Gianguzza P, Chemello R, Riggio S (2000) Composizione e struttura della malacofauna di una salina della Sicilia occidentale. Bollettino Malacologico 36 (9-12): 201-207.	46
Gianguzza P, Jensen KR, Badalamenti F, Riggio S (2005) Relationship between egg features and maternal body size in the simultaneous hermaphrodite Oxynoe olivacea (Mollusca, Opisthobranchia, Sacoglossa). Marine Biology 148 (1): 117-122.	1
Gianguzza P, Jensen KR, Bonaviri C, Agnetta D, Chemello R (2013) Hiding behaviour of Oxynoe olivacea (Mollusca: Opisthobranchia: Sacoglossa) in the invasive seaweed Caulerpa taxifolia. Italian Journal of Zoology 80 (3): 437-442.	6
Giannuzzi-Savelli R, Pusateri F Bartolini S (2018) A revision of the Mediterranean Raphitomidae (Gastropoda: Conoidea) 5: loss of planktotrophy and pairs of species, with the description of four new species. Bollettino Malacologico 54 (suppl.): 1-77.	580
Giordano D, Perdichizzi A, Pirrera L, Perdichizzi F, Profeta A, Busalacchi B, Bottari T, Rinelli P (2009) Distribution and biology of Sepietta oweniana (Pfeffer, 1908)(Cephalopods: Sepiolidae) in the Southern Tyrrhenian Sea (Central Mediterranean Sea). Cahiers de Biologie Marine 50 (1): 1-10.	15
Girotti S, Bolelli L, Fini F, Monari M, Andreani G, Isani G, Carpene E (2006) Trace metals in arcid clam Scapharca inaequivalvis: Effects of molluscan extracts on bioluminescent bacteria. Chemosphere 65 (4): 627-633.	3
Giunchi L, Rinaldi E, Tabanelli C Tisselli M (2006) Considerazioni su Lepton subtrigonum Fischer, de Folin & Perier ex Jeffreys ms., 1873 e Lepton lacerum Fischer, de Folin & Périer ex Jeffreys ms., 1873 (Bivalvia: Leptonidae). Bollettino Malacologico 42 (5-8): 85-91.	3
Giusti F, Micali P (2019) Emarginula lorenzoi n. sp. from the Tuscan Archipelago (Gastropoda: Fissurellidae). Bollettino Malacologico 55 (2): 136-139.	1
Giusti F, Micali P (2020) Prima segnalazione di Fustiaria rubescens (Deshayes, 1826) (Dentaliida: Fustiaridae) in acque profonde dell’Arcipelago Toscano. Alleryana 38 (2): 103-104.	112
Giusti F, Micali P (2018) New data on the deep-sea mollusc fauna of the Western Mediterranean (between Capraia island and Cape Corso). Bollettino Malacologico 54 (1): 61-68.	1
Giusti F, Micali P (2022) First Mediterranean record of Micropilina minuta Warén, 1989 (Monoplacophora: Neopilinidae). Bollettino Malacologico 58 (1): 14-17.	1
Giusti F, Dell Angelo B, Sosso M, Schiaparelli S (2008) First record of the invasive species Xenostrobus securis (Lamarck, 1819)(Bivalvia: Mytilidae) from Central Tyrrhenian Sea (Western Mediterranean). Bollettino Malacologico 44 (1-4): 11-14.	15
Giusti F, Micali P, Sbrana C (2022) Confirmed presence of Laona condensa (Van der Linden, 1995)(Mollusca: Laonidae) in the Mediterranean Sea. Bollettino Malacologico 58 (2): 84-86.	1
Giusti F, Nappo A Pagli A (2018) A new Megalomphalus (Gastropoda: Caenogastropoda: Vanikoridae) species from Mediterranean Sea. Bollettino Malacologico 54 (2): 198-201.	2
Giusti F, Pagli A, Micali P (2018) Trogloconcha yoidanyi n. sp. from the north Tyrrhenian Sea (Gastropoda: Larocheidae). Bollettino Malacologico 54 (2): 107-109.	1
Golestani H, Crocetta F, Padula V, Camacho-Garcia Y, Langeneck J, Poursanidis D, Pola M, Baki Yokes M, Cervera L, Jung D et al. (2019) The little Aplysia coming of age: from one species to a complex of species complexes in Aplysia parvula (Mollusca: Gastropoda: Heterobranchia). Zoological Journal of the Linnean Society 187 (2): 279-330.	13
Greco A (2006) Segnalazione di Aplysia dactylomela Rang, 1828 (opisthobranchia: Aplysiidae) per il Mar Ionio (Sicilia orientale, Taormina). Bollettino Malacologico 42(9-12): 125-128.	2
Grimaldi AM, Belcari P, Pagano E, Cacialli F, Locatello L (2013) Immune responses of Octopus vulgaris (Mollusca: Cephalopoda) exposed to titanium dioxide nanoparticles. Journal of Experimental Marine Biology and Ecology 447: 123-127.	1
Huelsken T, Marek C, Schreiber S, Schmidt I, Hollmann M (2008) The Naticidae (Mollusca: Gastropoda) of Giglio Island (Tuscany, Italy): Shell characters, live animals, and a molecular analysis of egg masses. Zootaxa 1770 (1): 1-40.	31
Iannotta MA, Toscano F, Patti FP (2009) Nassarius corniculus (Olivi, 1792) (Caenogastropoda: Nassariidae): a model of environmental complexity of Italian brackish and marine habitats. Marine Ecology 30 (1): 106-115.	2
Keppel E, Sigovini M, Tagliapietra D (2012) A new geographical record of Polycera hedgpethi Er. Marcus, 1964 (Nudibranchia: Polyceridae) and evidence of its established presence in the Mediterranean Sea, with a review of its geographical distribution. Marine Biology Research 8 (10): 969-981.	4
Korshunova T, Picton B, Furfaro G, Mariottini P, Pontes M, Prkic J, Fletcher K, Malmberg K, Lundin K, Martynov A (2019) Multilevel fine-scale diversity challenges the 'cryptic species' concept. Scientific Reports 9: 6732.	2
Kousteni V, Bakiu R, Benhmida A, Crocetta F, Di Martino V, Dogrammatzi A, Doumpas N, Surmishaj S, Giovos I, Gokoglu M et al. (2019) New Mediterranean Biodiversity Records (April, 2019). Mediterranean Marine Science 20 (1): 230-247.	1
La Perna R (1997) On Asperarca Sacco, 1898 (Bivalvia, Arcidae) and two new Mediterranean species. Bollettino Malacologico 33 (1-4): 11-18.	2
Leonardi M, Bergamasco A, Giacobbe S, Azzaro F, Cosentino A, Crupi A, Lanza S, Randazzo G, Crisafi E (2020) A four decades multiparametric investigation in a Mediterranean dynamic ecosystem: Mollusc assemblages answer to the environmental changes. Estuarine, Coastal and Shelf Science 234: 106625.	35
Libertini A, Trisolini R, Edmands S (2004) A cytogenetic study of the periwinkle Littorina keenae Rosewater, 1978 (Gastropoda: Littorinidae). Journal of Molluscan Studies 70 (3): 299-301.	1
Lodola A, Nicolini L, Savini D, Deidun A, Occhipinti-Ambrogi A (2013) Range expansion and biometric features of Pinctada imbricata radiata (Bivalvia: Pteriidae) around Linosa Island, Central Mediterranean Sea (Italy). Italian Journal of Zoology 80 (2): 303-312.	3
Lombardo A, Marletta G (2021) Su alcuni esemplari teratologici di nudibranchi e sacoglossi (Mollusca: Gastropoda) rinvenuti lungo la costa centroorientale della Sicilia. Alleryana 39 (1): 1-4.	5
Lombardo A, Marletta G (2021) Seasonality and new observations on Dondice banyulensis Portmann & Sandmeier, 1960 (Gastropoda: Nudibranchia) along the central-eastern coast of Sicily. Bollettino Malacologico 57 (1): 114-119.	7
Lombardo A, Marletta G (2023) Diversity of the Marine Heterobranchia Fauna at the Island of Pantelleria, Sicily Channel, Mediterranean Sea: First Contribution. Acta Zoologica Bulgarica 75 (1): 37-48.	66
Maggiore F, Keppel E (2007) Biodiversity and distribution of polychaetes and molluscs along the Dese estuary (Lagoon of Venice, Italy). Hydrobiologia 588 (1): 189-203.	72
Mancini E, Furfaro G, Cervelli M, Di Giulio A, Oliverio M, Salvi D, Mariottini P (2018) Molecular detection of parasites (Trematoda, Digenea: Bucephalidae and Monorchiidae) in the European flat oyster Ostrea edulis (Mollusca: Bivalvia). The European Zoological Journal 85 (1): 8-16.	14
Mancuso FP, Lo Brutto S, Chemello R, Sara G, Mannino AM (2023) Effects of structural complexity on epifaunal assemblages associated with two intertidal Mediterranean seaweeds. Plant Biosystems-An International Journal Dealing with all Aspects of Plant Biology 157 (4): 812-820.	26
Mancuso FP, Milazzo M, Chemello R (2021) Decreasing in patch-size of Cystoseira forests reduces the diversity of their associated molluscan assemblage in Mediterranean rocky reefs. Estuarine, Coastal and Shelf Science 250: 107163.	1212
Marceta T, Marin MG, Codognotto VF, Bressan M (2022) Settlement of bivalve spat on artificial collectors (net bags) in two commercial mussel parks in the North-Western Adriatic Sea. Journal of Marine Science and Engineering 10 (2): 210.	49
Margelli A Campani E (2006) Coralliophila trigoi Mariottini, Smriglio & Rolan, 2005 in acque italiane. Bollettino Malacologico 42 (1-4): 15-16.	1
Margelli A, Campani E, Coppini M, Cuneo F (2006) Bivalvia dei fanghi litorali di Livorno. Bollettino Malacologico 42 (9-12): 93-100.	107
Mariottini P, Smriglio C, Oliverio M (2000) The Ringicula leptocheila complex, with the description of a new species (Opisthobranchia; Ringiculidae). Bollettino Malacologico 36 (5-8): 71-82.	5
Martin R, Walther P (2002) Effects of discharging nematocysts when an eolid nudibranch feeds on a hydroid. Journal of the Marine Biological Association of the United Kingdom 82 (3): 455-462.	1
Martini N, Gillone G, Lombardi C, Sabelli B (2000) Mollusc community of a Posidonia oceanica (L.) Delile bed: Annual variability. Bollettino Malacologico 36(9-12): 191-194.	53
Mastrototaro F, D'Onghia G, Corriero G, Matarrese A, Maiorano P, Panetta P, Gherardi M, Rosso A, Sciuto F, Sanfilippo R (2010) Biodiversity of the white coral bank off Cape Santa Maria di Leuca (Mediterranean Sea): An update. Deep Sea Research Part II: Topical Studies in Oceanography 57(5-6): 412-430.	35
Mastrototaro F, Matarrese A, D'Onghia G. (2003) Occurrence of Musculista senhousia (Mollusca: Bivalvia) in the Taranto seas (eastern-central Mediterranean Sea). Journal of the Marine Biological Association of the United Kingdom 83 (6): 1279-1280.	13
Mazziotti C (2017) The locality of origin of Turbonilla flaianoi (Mazziotti, Agamennone, Micali, Tisselli, 2005) (Gastropoda: Pyramidellidae). Bollettino Malacologico (53): 37-39.	2
Mazziotti C, Agamennone F, Tisselli M (2008) Checklist della malacofauna delle Isole Tremiti (Medio Adriatico). Bollettino Malacologico 44(5-8): 71-86.	1675
Mazzolai B, Margheri L, Dario P, Laschi C. (2013) Measurements of octopus arm elongation: Evidence of differences by body size and gender. Journal of Experimental Marine Biology and Ecology 447: 160-164.	1
Medas D, Carlomagno I, Meneghini C, Aquilant G, Araki T, Bedolla DE, Buosi C, Casu MA, Gianoncelli A, Kuncser AC et al. (2018) Zinc incorporation in marine bivalve shells grown in mine-polluted seabed sediments: a case study in the Malfidano mining area (SW Sardinia, Italy). Environmental Science and Pollution Research 25: 36645-36660.	8
Micale P (2021) Eulimella hoeisaeteri n. sp. and its occurrence in the Mediterranean Sea (Mollusca: Pyramidellidae) Bollettino Malacologico 57 (1): 101-105.	2
Micali P, Tisselli M (2016) Sulla separazione specifica tra Polititapes lucens (Locard, 1886) e P. aureus (Gmelin, 1791) (Mollusca: Bivalvia: Veneridae). Alleryana 34 (1): 12-15.	1
Micali, P. (2016) Prima segnalazione di Jordaniella nivosa (Montagu, 1803) (Gastropoda: Pyramidellidae) e seconda segnalazione di Gibberula jansseni van Aartsen, Menkhorst, Gittenberger, 1984 (Gastropoda: Cystiscidae) per le coste italiane. Alleryana, 34(2): 39-41.	3
Micali P, Nofroni I (2004) On the specific validity of Chrysallida penchynati (BDD, 1883) and description of Chrysallida rinaldii n. sp. Bollettino Malacologico 39 (9-12): 177-180.	18
Micali P, Quadri P (2000) Su alcuni interessanti molluschi rinvenuti nell'isola di Lampedusa. Bollettino Malacologico 36 (9-12): 167-178.	154
Micali P, Scuderi D (2006) Note sull'ecologia e distribuzione di Melanochlamys seurati (Vayssiere, 1926)(Cephalaspidea: Aglajidae) in Mar Mediterraneo. Bollettino Malacologico 42 (9-12): 121-124.	2
Micali P, Scuderi D (2015) On the validity of Mactra paulucci Aradas, Benoit, 1872 with notes on the taxonomy of the genus (Bivalvia, Mactridae). Bollettino Malacologico 51 (2): 71-78.	12
Micali P, Solustri C (2004) Osservazioni su Hiatella rugosa (Linne, 1767) (Bivalvia Hiatellidae) endobionte di poriferi e differenze conchigliari con Hiatella arctica (Linné, 1767). Bollettino Malacologico 40 (1-4): 49-55.	7
Micali P, Bogi C, Galil BS (2016) On the occurrence of Atys angustatus E.A. Smith, 1872 and Atys macandrewii E.A. Smith, 1872 (Cephalaspidea: Haminoeidae) in the Mediterranen Sea. Iberus 34 (1): 49-53.	3
Micali P, Scuderi D, Villari A (2017) Alcune sintetiche note di tassonomia e biogeografia delle Gibberula Swainson, 1840 mediterranee del gruppo di G. oryza (Lamarck, 1822) (Gastropoda: Cystiscidae). Alleryana 35 (2): 65-68.	4
Micali P, Tisselli M, Giunchi L (2004) Alvania villarii n. sp. from the south Tyrrhenian Sea (Gastropoda: Rissoidae). Bollettino Malacologivo 40 (5-8): 70-73.	1
Micali P, Nofroni I (2004) On the specific validity of Chrysallida penchynati (B.D.D., 1883) and description of Chrysallida rinaldii n. sp. Bollettino Malacologico 39 (9-12): 177-180.	22
Micaroni V, Strano F, Di Franco D, Crocetta F, Grech D, Piraino S, Gravili C, Rindi F, Bertolino M, Costa G (2022) Project "Biodiversity MARE Tricase": a species inventory of the coastal area of southeastern salento (Ionian Sea, Italy). Diversity 14 (11): 904.	48
Micaroni V, Strano F, Di Franco D, Crocetta F, Grech D, Piraino S, Boero F (2018) Project "Biodiversity MARE Tricase": a biodiversity inventory of the coastal area of Tricase (Ionian Sea, Italy)–mollusca: heterobranchia. The European Zoological Journal 85 (1): 179-192.	153
Milazzo M, Alessi C, Quattrocchi F, Chemello R, D'Agostaro R, Gil J, Vaccaro AM, Mirto S, Gristina M, Badalamenti F (2019) Biogenic habitat shifts under long-term ocean acidification show nonlinear community responses and unbalanced functions of associated invertebrates. Science of the Total Environment 667: 41-48.	101
Milazzo M, Chemello R, Badalamenti F, Riggio S (2000) Molluscan assemblages associated with photophilic algae in the marine reserve of Ustica Island (Lower Tyrrhenian Sea, Italy). Italian Journal of Zoology 67 (3): 287-295.	743
Mioni E, Furfaro G (2022) Alien travel companies: the case of two sea slugs and one bryozoan in the Mediterranean Sea. Diversity 14 (8): 687.	2
Mistri M, Rossi R, Fano EA (2004) The spread of an alien bivalve (Musculista senhousia) in the Sacca di Goro Lagoon (Adriatic Sea, Italy). Journal of Molluscan Studies 70 (3): 257-261.	10
Montesanto F, Albano M, Ayas D, Betti F, Capilo G, Cinar ME, Corsini-Foka M, Crocetta F, Dagli E, D'Iglio C (2023) New records of rare species in the Mediterranean Sea (December 2022).Mediterranean Marine Science 23 (4): 968-994.	2
Montroni D, Simoni A, Pasquini V, Dinelli E, Ciavatta C, Triunfo C, Secci M, Marzadori C, Addis P, Falini G (2021) A non-lethal method to assess element content in the endangered Pinna nobilis. Scientific Reports 11 (1): 19244.	2
Morello B, Bo M, Betti F, Bavestrello G, Abbiati M, Costantini F (2023) Spatial and temporal genetic structure of Velella velella (Hydrozoa, Porpitidae) and its predator Janthina pallida (Gastropoda, Epitoniidae). Hydrobiologia 850 (8): 1751-1762.	6
Morello EB, Froglia C, Atkinson RJ, Moore PG (2005) Impacts of hydraulic dredging on a macrobenthic community of the Adriatic Sea, Italy. Canadian Journal of Fisheries and Aquatic Sciences 62 (9): 2076-2087.	4
Morello E, Solustri C (2001) First record of Anadara demiri (Piani, 1981) (Bivalvia: Arcidae) Bollettino Malacologico 37 (9-12): 231-234.	13
Morroni L, D’Errico G, Sacchi M, Molisso F, Armiento G, Chiavarini S, Rimauro J, Guida M, Siciliano A, Cparano M (2020) Integrated characterization and risk management of marine sediments: The case study of the industrialized Bagnoli area (Naples, Italy). Marine Environmental Research 160: 104984.	38
Munari C (2008) Organism responses to habitat fragmentation in two shallow-water brackish environments: the Goro Lagoon (Adriatic Sea) and the Padrongiano Delta (Tyrrhenian Sea). Journal of the Marine Biological Association of the United Kingdom 88 (7): 1309-1317.	22
Nappo A, Loi S (2015) First record of Pollia assimilis (Reeve, 1846)(Gastropoda: Buccinidae) from Italy. Bollettino Malacologico 51 (2): 87-90.	1
Nappo A, Strizzi NTS, Mancini E, Marcelli E (2018) Nuova segnalazione di esemplari viventi di Aplus assimilis (Reeve, 1846) (Gastropoda: Pisaniidae) nel Lazio. Alleryana 36 (2): 93-95.	1
Nappo A, Strizzi NTS, Mancini E, Marcelli M (2019) First record of Mitrella psilla (Duclos, 1846) (Gastropoda: Columbellidae) in Italy. Bollettino Malacologico 55 (1): 62-64.	1
Nofroni I, Renda W, Vannozzi A (2022) Similar shells in different seas: the case of Atlantic Brachystomia carrozzai (van Aartsen, 1987) and two allied Mediterranean species (Gastropoda: Pyramidellidae). Bollettino Malacologico 58 (1): 1-13.	42
Nurra N, Belci F, Sartor RM, Pessani D (2013) Monitoring of a Posidonia oceanica bed (Punta Manara, Eastern Ligurian Sea, Italy) and the associated molluscs twenty years after: What's new? Aquatic Botany 104: 162-169.	17
Oertel A, Patzner RA (2007) The biology and ecology of a submarine cave: the Grotta del Bel Torrente (Central-East Sardegna, Italy). Marine Ecology 28: 60-65.	5
Olita A (2006) Bursatella leachi de Blainville, 1817 (Mollusca: Opisthobranchia: Aplysiomorpha) nel Golfo di Cagliari: prime segnalazioni per i mari circostanti la Sardegna. Bollettino Malacologico 42 (9-12): 115-117.	2
Oliverio M (1996) Records of Pinna rudis (Linnaeus, 1758) from the Tuscan Archipelago. Bollettino Malacologico 32 (5-8): 151-152.	2
Oliverio M, Tringali PL (2001) The types of marine molluscan species descrived by Monterosato, in the Museo Civico di Zoologia, Roma. General scope of the work, and part 1: the opisthobranch gastropods. Bollettino Malacologico 37 (5-8): 121-142.	13
Olivieri Z, Cesarini G, Orsini M, De Santis S, Scalici M (2022) Uptake of Microplastics in the Wedge Clam Donax trunculus: First Evidence from the Mediterranean Sea. Water 14 (24): 4095.	1
Panetta P, Mastrototaro F, Matarrese A (2007) Malacofauna dei fondi incoerenti del Golfo di Manfredonia. Bollettino Malacologico 43 (1-8): 57-61.	175
Papa L, Prato E, Biandolino F, Parlapiano I, Fanelli G (2021) Strategies for successful scallops spat collection on artificial collectors in the Taranto Gulf (Mediterranean Sea). Water 13 (4): 462.	3
Paparella P, Bello G (2016) Note sull’accrescimento e sul comportamento alimentare di Tonna galea (Mollusca: Gastropoda: Tonnidae) in cattività. Bollettino Malacologico 52 (2): 90-93.	1
Passamonti M, Mantovani B, Scali V (1999) Allozymic analysis of some Mediterranean Veneridae (Mollusca: Bivalvia): preliminary notes on taxonomy and systematics of the family. Journal of the Marine Biological Association of the United Kingdom 79 (5): 899-906.	13
Pastore M, De Lisi A, Biandolino F, Marzulli D (2001) Enzymatic activity in Mytilus galloprovincialis (Mollusca: Bivalvia) digestive gland. Journal of the Marine Biological Association of the United Kingdom 81 (4): 701-702.	1
Pedà C, Longo F, Berti C, Laface F, De Domenico F, Consoli P, Battaglia P, Greco S, Romeo T (2022) The waste collector: information from a pilot study on the interaction between the common octopus (Octopus vulgaris, Cuvier, 1797) and marine litter in bottom traps fishing and first evidence of plastic ingestion. Marine Pollution Bulletin 174: 113185.	1
Pellizzato F, Centanni E, Marin MG, Moschino V, Pavoni B. (2004) Concentrations of organotin compounds and imposex in the gastropod Hexaplex trunculus from the Lagoon of Venice. Science of the Total Environment 332 (1-3): 89-100.	4
Pérez-Losada M, Guerra Á, Sanjuan A (1999) Allozyme differentiation in the cuttlefish Sepia officinalis (Mollusca: Cephalopoda) from the NE Atlantic and Mediterranean. Heredity 83 (3): 280-289.	2
Perrone AS, Doneddu M (1996) Una specie di Nudibranchi del genere Carminodoris Bergh, 1889 nuova per le coste italiane: Carminodoris boucheti Ortea, 1979 (Opisthobranchia: Nudibranchia). Bollettino Malacologico 32 (1-4): 47-56.	2
Petetta A, Bargione G, Vasapollo C, Virgili M, Lucchetti A (2019) Length–weight relationships of bivalve species in Italian razor clam Ensis minor (Chenu, 1843) (Mollusca: Bivalvia) fishery. The European Zoological Journal 86 (1): 363-369.	9
Piredda R, Doneddu M, Trainito E (2016) Xandarovula patula (Gastropoda: Ovulidae): first record from the Mediterranean. Bollettino Malacologico 52 (1): 38-40.	4
Plazzi F, Ceregato A, Taviani M, Passamonti M (2011) A molecular phylogeny of bivalve mollusks: ancient radiations and divergences as revealed by mitochondrial genes. PLoS One 6 (11): e27147.	16
Ponti M, Grech D, Mori M, Perlini RA, Ventra V, Panzalis PA, Cerrano C (2016) The role of gorgonians on the diversity of vagile benthic fauna in Mediterranean rocky habitats. Marine Biology 163: 1-14.	56
Porcheddu AS, Castelli A, Romor R (1997) Considerazioni su un popolamento di Pinna nobilis L., nel Golfo degli Aranci (Sardegna nord-orientale): prospettive di salvaguardia. Bollettino Malacologico 33 (1-4): 21-24.	1
Porcheddu AS, Ghisotti F, Castelli A (1996) Ritrovamento di Cardiomya costellata (Deshayes, 1835) nelle acque antistanti l'isola Tavolara (Sardegna Nord-Orientale) e discussione sulla validita specifica di Cardiomya striolata (Locard, 1898). Bollettino Malacologico 32 (5-8): 157-162.	23
Porcheddu AS, Panoutsopoulou S, Casu S, Cherchi S (1997) La malacofauna del circalitorale dell'Isola Tavolara (Sardegna Nord-orientale). Bollettino Malacologico 33 (1-4): 29-40.	163
Portalatina M (2008) Dati sulla malacofauna marina del Salento ionico (Puglia) Parte 1. Archeogastropoda. Bollettino Malacologico 44 (9-12): 145-161.	638
Pranovi F, Franceschini G, Casale M, Zucchetta M, Torricelli P, Giovanardi O (2006) An ecological imbalance induced by a non-native species: the Manila clam in the Venice Lagoon. Biological Invasions 8: 595-609.	14
Prato E, Biandolino F, Parlapiano I, Gianguzza P, Fanelli G (2016) The recruitment of scallops (and beyond) by two different artificial collectors (Gulf of Taranto, Mediterranean Sea). Aquaculture Research 47(10): 3319-3331.	27
Pugliese C, Mazza R, Andrews PL, Cerra MC, Fiorito G, Gattuso A (2016) Effect of different formulations of magnesium chloride used as anesthetic agents on the performance of the isolated heart of Octopus vulgaris. Frontiers in Physiology 7: 223680.	1
Pusateri F, Giannuzzi-Savelli R (2008) A new raphitomine neogastropod from the Mediterranean Sea (Conoidea). Iberus 26 (2): 119-126.	62
Pusateri F, Giannuzzi RS, Bartolini S, Oliverio M (2017) A revision of the Mediterranean Raphitomidae (Neogastropoda, Conoidea): The species of the group of Raphitoma purpurea (Montagu, 1803) with the description of a new species. Bollettino Malacologico 53 (2): 161-183.	3
Pusateri F, Giannuzzi-Savelli R, Oliverio M (2012) Revisione delle Raphitomidae mediterranee 1: su Raphitoma contigua (Monterosato, 1884) e Raphitoma spadiana n. sp, specie sorelle (Gastropoda, Conoidea). Iberus 30 (1): 41-52.	39
Pusatieri F, Giannuzzi Savelli R, Renda W, Bartolini S (2018) Raphitoma melitis Kontadakis, Mbazios, 2018 (Mollusca: Gastropoda: Conoidea): osservazioni sulla morfologia e ampliamento dell’areale di distribuzione. Alleryana 36 (2): 59-6.	5
Relini LO (2009) Notes about colour displays observed in female specimens of Tremoctopus (Cephalopoda: Octopoda) and their taxonomic value. Bollettino Malacologico 45 (suppl.): 13-16.	1
Renda W, Micali P (2016) Vetulonia giacobbei n. sp. from south Tyrrhenian Sea (Gastropoda, Seguenzioidea). Bolletino Malacologico 52 (1): 56-59.	1
Renda W, Raveggi A, Bartolini S, Micali P, Giacobbe S (2019) Parviturbo laevisculptus n. sp. (Gastropoda: Turbinidae) from the Mediterranean Sea. Bollettino Malacologico 55 (1): 50-54.	1
Riccardi A, Colletti A, Virgili R, Cerrano C (2022) Diversity and behavior of sea slugs (Heterobranchia) in the rocky tide pools of Conero Riviera (western Adriatic Sea). The European Zoological Journal 89 (1): 856-869.	63
Rocchini R (2003) Prima segnalazione di Mathilda barbadensis Dall, 1889, in Mediterraneo (Heterostropha, Mathildidae). Bollettino Malacologico 39 (5-8): 105-106.	2
Romani L (2015) A new Mediterranean Monophorus species (Gastropoda: Triphoridae). Bollettino Malacologico 51 (1): 3-8.	3
Romani L, Bartolini S (2014) Prima segnalazione di Philine iris Tringali, 2001 (Opisthobranchia, Philinidae) per le acque italiane. Bollettino Malacologico 50 (2): 140-141.	3
Romani L, Pagli A (2015) The genus Spinoaglaja Ortea, Moro, Espinosa, 2007 in the Mediterranean Sea: new records and observations on shell variability (Opisthobranchia, Aglajidae). Bollettino Malacologico 50 (2): 137-139.	2
Romani L, Prkic J (2021) New data on Monophorus alboranensis Rolan, Penas, 2001 (Gastropoda: Triphoridae). Bollettino Malacologico 57 (2): 144-151.	12
Romani L, Sbrana C (2016) A new Mediterranean species of the Cornirostridae (Gastropoda, Heterobranchia): with notes on the genus Tomura. Iberus 34 (1): 55-61.	5
Romani L, Bogi C, Bartolini S (2015) A new Skenea species from Mediterranean Sea, with notes on Skenea serpuloides (Montagu, 1808) (Gastropoda, Vetigastropoda, Skeneidae). Iberus 33 (2) 159-165.	12
Romani L, Bogi C, Giusti F (2017) Nota su alcuni Nuculanida batiali (Bivalvia: Protobranchia) rinvenuti nell’Arcipelago Toscano e zone limitrofe. Alleryana 35 (2): 93-97.	14
Romani L, Bogi C, Giusti F, Micali P, Stanic R, Appolloni M, Langeneck J (2021) Remarks on the Mediterranean marine Valvatoidea (Gastropoda: Heterobranchia). Bollettino Malacologico 57 (2): 164-178.	23
Romani L, Siragusa F, Bogi C (2017) Su di una peculiare forma di Alvania Risso, 1826 del Mar Mediterraneo (Mollusca: Gastropoda: Rissoidae). Alleryana 35 (2): 69-73.	12
Romani L, Tisselli M, Nofroni I (2020) On the alleged presence of Crisilla perminima (Manzoni, 1868) in the Mediterranean Sea (Gastropoda: Littorinimorpha: Rissoidae): with notes on the taxonomy of Alvania simulans Locard, 1886. Bollettino Malacologico 56 (2): 112-117.	26
Rubio F, Rolan E, Fernandez-Garces R (2015) Revision of the genera Parviturbo and Pseudorbis (Gastropoda, Skeneidae). Iberus 33 (2): 167-259.	1
Rückert IM, Altnoder A, Schrodl M (2008) Computer-based 3D anatomical reconstruction and systematic placement of the mesopsammic gastropod Platyhedyle denudata Salvini-Plawen, 1973 (Opisthobranchia, Sacoglossa). Organisms Diversity, Evolution 8 (5): 358-367.	2
Russo P, Pagli A ( 2019) Fusinus fioritae n. sp. (Gastropoda: Fasciolariidae) from the central Apulia, Gulf of Taranto, Ionian sea, Mediterranean Sea. Bollettino Malacologico 55 (1): 39-44.	321
Russo P, Perini L (2016) Ritrovamento di un esemplare vivente di Tonna galea (Linnaeus, 1758) (Gastropoda: Tonnidae) in Alto Adriatico. Alleryana 34 (1): 16-17.	31
Russo P (2017) Lagoon malacofauna: results of malacological research in the Venice Lagoon. Bollettino Malacologico 53 (1): 49-62.	2
Russo P (2018) Recent Mediterranean Fusinus (Gastropoda: Fasciolariidae) in the Monterosato collection of the Museo Civico di Zoologia of Rome. Bollettino Malacologico 54 (2): 160-179.	1
Russo P, Calascibetta S (2018) Fusinus insularis (Gastropoda: Fasciolariidae): new species of the South West Tyrrhenian Sea. Bollettino Malacologico 54 (2): 134-138.	1
Russo P, Germana A (2014) Una nuova specie mediterranea di Fusinus (Gastropoda, Fasciolariidae). Bollettino Malacologico 50 (1): 54-58.	1
Sabatini A, Follesa MC, Locci I, Matta G, Palmas F, Pendugiu AA, Pesci P, Cau A (2011) Demersal assemblages in two trawl fishing lanes located on the Baronie Seamount (Central Western Mediterranean). Journal of the Marine Biological Association of the United Kingdom 91 (1): 65-75.	14
Sanna D, Cossu P, Dedola GL, Scarpa F, Maltagliati F, Castelli A, Franzoi P, Lai T, Cristo B, Curini-Galletti M et al. (2013) Mitochondrial DNA reveals genetic structuring of Pinna nobilis across the Mediterranean Sea. PLoS One 8 (6): e67372.	22
Sanna D, Dedola GL, Scarpa F, Lai T, Cossu P, Curini Galletti M, Francalacci P, Casu M. (2014) New mitochondrial and nuclear primers for the Mediterranean marine bivalve Pinna nobilis. Mediterranean Marine Science 15 (2): 416-422.	24
Sansone C, Balestra C, Pistelli L, Del Mondo A, Osca D, Brunet C, Crocetta F (2022) A comparative analysis of mucus immunomodulatory properties from seven marine gastropods from the Mediterranean Sea. Cells 11 (15): 2340.	7
Sa-Pinto A, Baird SJ, Pinho C, Alexandrino P, Branco M (2010) A three-way contact zone between forms of Patella rustica (Mollusca: Patellidae) in the central Mediterranean Sea. Biological Journal of the Linnean Society 100 (1): 154-169.	14
Sara G. (2007) Sedimentary and particulate organic matter: mixed sources for cockle Cerastoderma glaucum in a shallow pond, Western Mediterranean. Aquatic Living Resources 20 (3): 271-277.	2
Sara G, Romano C, Caruso M, Mazzola A (2000) The new Lessepsian entry Brachidontes pharaonis (Fischer P, 1870)(Bivalvia, Mytilidae) in the western Mediterranean: a physiological analysis under varying natural conditions. Journal of Shellfish Research 19 (2): 967-977.	4
Sara G, Vizzini S, Mazzola A. (2003) Sources of carbon and dietary habits of new Lessepsian entry Brachidontes pharaonis (Bivalvia, Mytilidae) in the western Mediterranean. Marine Biology 143: 713-722.	1
Sara G, Zenone A, Tomasello A (2009) Growth of Mytilus galloprovincialis (Mollusca, Bivalvia) close to fish farms: a case of integrated multi-trophic aquaculture within the Tyrrhenian Sea. Hydrobiologia 636: 129-136.	1
Sbrana C, Siragusa F (2018) Skenea costulata a new mediterranean species of Skeneidae (Gastropoda: Vetigastropoda): with notes on the genus. Bollettino Malacologico 54 (2): 156-159.	5
Scarpa F, Sanna D, Azzena I, Mugetti D, Cerruti F, Hosseini S, Cossu P, Pinna S, Grech D, Cabana D (2020) Multiple non-species-specific pathogens possibly triggered the mass mortality in Pinna nobilis. Life 10 (10): 238.	9
Schiaparelli S, Covazzi A, Albertelli G (2001) The morphology of brooded larval shells in Kellia suborbicularis (Montagu, 1803)(Bivalvia: Galeommatoidea: Kelliidae). Bollettino Malacologico 37 (1-4): 1-4.	1
Schiaparelli S, Dell’Angelo B, Sabelli B, Gualandi B, Taviani M (2004) New data on the feeding of deep sea Mediterranean chitons. Bollettino Malacologico 39 (suppl.): 117-119.	1
Schiaparelli S, Franci G, Albertelli G, Cattaneo Vietti R (2005) A nondestructive method to evaluate population structure and bioerosion activity of the boring bivalve Gastrochaena dubia. Journal of Coastal Research 21 (2): 383-386.	2
Schiapparelli S (1995) Contribution to the knowledge of Vermetidae (Mollusca: Gastropoda) from the Ligurian Sea. Bollettino Malacologico 31 (9-12): 267-276.	8
Schirosi R, Musco L, Giangrande A (2010) Benthic assemblage of Acquatina Lake (South Adriatic Sea): present state and long-term faunistic changes. Scientia Marina 74 (2): 235-246.	90
Scuderi D (1999) Contributo alla conoscenza dei Vermetidae mediterranei: Vermetus (Thylaeodus) granulatus (Gravenhorst, 1831) e suoi principali morfotipi. Bollettino Malacologico 35 (1-4): 45-48.	18
Scuderi D, Criscione F (2011) Cima apicisbelli Rolán, 2003 (Gastropoda: Cimidae): nuovo immigrante in Mediterraneo o specie autoctona. Iberus 29 (1): 1-7.	5
Scuderi D, Dell'Angelo B (1996) Segnalazione di Lepidopleurus (Leptochiton) geronensis (Kaas, Van Belle, 1985) (Mollusca: Polyplacophora) per lo Stretto di Messina. Bollettino Malacologico 32 (5-8): 163-164.	1
Scuderi D, Russo GF, Dell’Angelo B (2004) Polyplacophora taxocoene of Ognina and Acitrezza (bay of Catania, Sicily): with some notes on early development of Lepidochitona monterosatoi Kaas and Van Belle, 1981. Bollettino Malacologico 39 (suppl.): 105-110.	10
Secci M, Biancacci C, Giglioli A, Loddo D, Pasquini V, Pusceddu A, Addis P (2019) Geostatistical approach to investigate spatial patterns of the endangered fan mussel Pinna nobilis (Linnaeus, 1758). Regional Studies in Marine Science 32: 100884.	25
Siragusa F, Micali P (2021) Draculamya carlosbranai n.sp. (Bivalvia: Montacutidae) from the Lusitanian malacological bioprovince. Bollettino Malacologico 57 (1): 97-100.	3
Smriglio C, Mariottini P (1998) Molluschi del mar Tirreno centrale. Contributo XII. Segnalazione di due rari Epitoniidae batiali per le coste laziali (Gastropoda, Ptenoglossa.) Bollettino Malacologico 34 (9-12): 137-140.	17
Smriglio C, Mariottini P (2002) Lurifax vitreus Warén, Bouchet, 2001 (Gastropoda, Orbitestellidae): first report from Western Mediterranean Sea. Bollettino Malacologico 38 (1-4): 45-47.	32
Smriglio C, Ciommei C, Mariotinni P (1995) Molluschi del Mar Tirreno centrale. Contributo X. Osservazioni su due popolazioni di Odostomia eulimoides Hanley, 1844. Bollettino Malacologico 31 (1-4): 55-64.	2
Smriglio C, Furfaro G, Trillo P, Appolloni M, Mariottini P (2019) A review of the Atlantic Mediterranean Bursa scrobilator (Linnaeus, 1758) species complex. Molluscan Research 39 (4): 341-354.	1
Smriglio C, Mariottini P, Calascibetta S. (1998) Description of a new species of Conidae Fleming, 1822 from the Mediterranean Sea: Conopleura aliena n. sp. Bollettino Malacologico 34 (1-4): 27-32.	1
Solis-Weiss V, Aleffi F, Bettoso N, Rossin P, Orel G, Fonda-Umani S (2004) Effects of industrial and urban pollution on the benthic macrofauna in the Bay of Muggia (industrial port of Trieste, Italy). Science of the Total Environment 328 (1-3): 247-263.	60
Solustri C, Micali P (2004) Pyramidellidae (Gastropoda: Heterobranchia) di un'area costiera del medio Adriatico ed ipotesi di associazione con i possibili ospiti. Bollettino Malacologico 40 (5-8): 60-69.	2
Solustri C, Fabi G, Mirna M, Panfili M, Spagnolo A (2002) Biometrics of Nassarius mutabilis (L.) (Gastropoda, Nassaridae) in the Central Adriatic Sea. Bollettino Malacologico 38 (suppl.): 79-82.	106
Soppelsa O, Crocetta F, Fasulo G (2007) I molluschi marini di Punta di Pioppeto (Isola di Procida-Campania). Bollettino Malacologico 43 (1-8): 21-32.	418
Sosso M, Dell'Angelo B (2010) Prima segnalazione di Otina ovata (Brown, 1827)(Systellomatophora: Otinidae) in Mediterraneo. Bollettino Malacologico 46 (1): 1-3.	1
Spada G, Della Bella G (2010) Identification and neotype designation of Mangelia striolata, type species of Mangelia Risso, 1826 (Neogastropoda, Conoidea). Bollettino Malacologico 46 (2): 75-82.	1
Spada G, Sabelli B, Giannuzzi-Savelli R (2023) Mangelia Risso, 1826 and allied genera in the Mediterranean with the description of a new genus and three new species (Gastropoda: Mangeliidae). Bollettino Malacologico 59 (1): 1-53.	358
Spanu MT (2011) Prima segnalazione di Jujubinus baudoni (Monterosato, 1891 ex H. Martin ms) (Gastropoda: Trochidae) per la Sardegna e le acque italiane. Bollettino Malacologico 47 (2): 135-137.	3
Sperone E, Giglio G, Abate M, Giglio S, Madeo E, Giglio A, Golia S, Sangermano I, Mauro G, Circosta V (2015) Contribution to the knowledge of the animal xenodiversity along Calabrian coasts (southern Italy, central Mediterranean). Acta Adriatica: International Journal of Marine Sciences 56 (2): 245-257.	11
Stillitano F, Mugelli A, Cerbai E, Vanucci S (2007) Quantification of midkine gene expression in Patella caerulea (Mollusca, Gastropoda) exposed to cadmium. Estuarine, Coastal and Shelf Science 75 (1-2): 120-124.	1
Storelli MM, Marcotrigiano GO (2005) Bioindicator organisms: heavy metal pollution evaluation in the Ionian Sea (Mediterranean Sea, Italy). Environmental Monitoring and Assessment 102: 159-166.	2
Tedesco P, Gestal C, Begic K, Mladineo I, Castellanos-Martínez S, Catanese G, Terlizzi A, Fiorito G (2017) Morphological and molecular characterization of Aggregata spp. Frenzel 1885 (Apicomplexa: Aggregatidae) in Octopus vulgaris Cuvier 1797 (Mollusca: Cephalopoda) from central mediterranean. Protist 168 (5): 636-648.	2
Terlizzi A, Russo GF (1997) The molluscan taxocoene of differently-exposed Cymodocea nodosa beds: year-long structural patterns and sampling methods. Bollettino Malacologico 33 (5-8): 77-82.	10
Tisselli M, Giunchi L (2008) Melanella compactilis (Locard, 1892 ex Monterosato m.s.): una specie poco nota (Gastropoda, Eulimidae). Bollettino Malacologico 44 (9-12): 127-131.	14
Tisselli M, Micali P (2023) Alvania skylla n. sp. from the Mediterranean Sea (Gastropoda: Rissoidae). Bollettino Malacologico 59 (2): 156-165.	15
Tisselli M, Agamennone F, Giunchi L (2009) Una nuova specie di Gibberula (Gastropoda: Cystiscidae) per il Mediterraneo. Bollettino Malacologico 45 (2): 49-53.	33
Trainito E, Doneddu M (2015) Contribution to the knowledge of the Molluscan fauna in the marine protected area Tavolara-Punta Coda Cavallo: Ordo Nudibranchia. Bollettino Malacologico 51 (2): 54-70.	463
Trainito E, Doneddu M (2016) Contribution to the knowledge of the molluscan fauna in the Marine Protected Area Tavolara-Punta Coda Cavallo: Sacoglossa, Umbraculida, Pleurobranchomorpha, Anaspidea, Cephalaspidea, Thecosomata (Gastropoda; Heterobranchia). Bollettino Malacologico 52 (2): 79-89.	283
Travaglini A, Crocetta F (2019) Natural history collections and alien species: An overlooked sample of Bursatella leachii Blainville, 1817 (Mollusca: Gastropoda: Aplysiida) backdates its confirmed presence in Italy. Thalassas: An International Journal of Marine Sciences 35: 137-141.	1
Tringali L, Calonzi G, Di Russo E, Gabrieli M, Pellecchia N, Rusconi P, Crucitti P (2022) Catalogo della Collezione Malacologica Carlo Cavalieri della Societa Romana di Scienze Naturali (CMSRSN): phylum Mollusca (Polyplacophora-Monoplacophora-Cephalopoda-Scaphopoda-Gastropoda-Bivalvia). SRSN Technical Paper 2 II edizione 1-199.	503
Tringali L, Di Russo E, Pellecchia N, Rusconi P, Welby C, Crucitti P (2023) Catalogo della Collezione Malacologica “Carlo Cavalieri” della Società Romana di Scienze Naturali ETS, Phylum Mollusca (Polyplacophora-Monoplacophora-Cephalopoda-Scaphopoda-Gastropoda-Bivalvia): SRSN Technical Paper 2, 3a edizione, 1-199	6
Tringali PL, Oliverio M (2001) The Recent Mediterranean species of the genus Pyrunculus Pilsbry, 1895 (Opisthobranchia, Cephalaspidea, Retusidae). Bollettino Malacologico 37 (5-8): 151-162.	7
Trono D, Albano PG (2020) Le specie del genere Cerithium Bruguiere, 1789 (Gastropoda: Cerithiidae) dell’Insenatura La Strea (Porto Cesareo - Lecce). Alleryana 38 (1): 47-58.	36
Trono D (2006) Nuovi dati sulla malacofauna del Salento (Puglia meridionale). Bollettino Malacologico 42 (5-8): 58-84.	28
Trono D, Macri G (2013) Malacofauna del Salento (Trono, 2006): corrigenda e addenda. Bollettino Malacologico 49 (1): 26-48.	112
Trono D, Resta GP (2006) Sull'errata segnalazione di Semipallium coruscans coruscans (Hinds, 1845)(Bivalvia: Pectinidae) in Mediterraneo. Bollettino Malacologico 42 (9-12): 101-105.	51
Trono D, Macri G, Renda W (2023) The latest but not the last: Checklist of the molluscan fauna along the Salento coast (Apulia, Italy) Corrigendum. Bollettino Malacologico 59 (2): 155-155.	4
Tsagarakis K, Agius Darmanin S, Al Mabruk SA, Auriemma R, Azzurro E, Badouvas N, Bakiu R, Bariche M, Battaglia P, Betti F (2021) New records of rare species in the Mediterranean Sea (October 2021). Mediterranean Marine Science 22 (3): 627-652.	1
Turolla E (2006) Considerazioni sul ritrovamento di esemplari adulti di Mercenaria mercenaria (Linnaeus, 1758) in due lagune del Delta del Po. Bollettino Malacologico 42 (1-4): 1-4.	2
Valdes A, Alexander J, Crocetta F, Yokes BM, Giacobbe S, Poursanidis D, Zenetos A, Cervera JL, Caballer M, Galil BS et al. (2013) The origin and dispersal pathway of the spotted sea hare Aplysia dactylomela (Mollusca: Opisthobranchia) in the Mediterranean Sea. Aquatic Invasions 8 (4): 427-436.	21
Vannozzi A, Renda W, Nofroni I (2020) Indagine su una improbabile Odostomia J. Fleming, 1813 (Gastropoda: Pyramidellidae). Alleryana 38 (1): 38-41.	1
Vanucci S, Minerdi D, Kadomatsu K, Mengoni A, Bazzicalupo M (2005) Putative midkine family protein up-regulation in Patella caerulea (Mollusca, Gastropoda) exposed to sublethal concentrations of cadmium. Aquatic Toxicology 75 (4): 374-379.	1
Vazzana A. (2015) Segnalazione di due specie di Coralliophilinae (Gastropoda, Muricidae) per lo Stretto di Messina. Bollettino Malacologico 51 (1): 9-12.	1
Vidjak O, Bojanic N, de Olazabal A, Benzi M, Brautovic I, Camatti E, Hure M, Lipej L, Lucic D, Pansera M et al (2019) Zooplankton in Adriatic port environments: Indigenous communities and non-indigenous species. Marine Pollution Bulletin 147: 133-149.	1
Villari A, Ammendolia G (2009) On a beached specimen of Octopoteuthis sicula (Cephalopoda: Octopoteuthidae) in the Strait of Messina. Bollettino Malacologico 45 (suppl.): 9-11.	1
Vitturi R, Gianguzza P, Colomba MS, Jensen KR, Riggio S (2000) Cytogenetics in the sacoglossan Oxynoe olivacea (Mollusca: Opisthobranchia): karyotype, chromosome banding and fluorescent in situ hybridization. Marine Biology 137: 577-582.	1
Zecchini F, Vecchione M, Roper CF (1996) A quantitative comparison of hectocotylus morphology between Mediterranean and western Atlantic populations of the squid Illex coindetii (Mollusca: Cephalopoda: Oegopsida: Ommastrephidae). Proceedings of the Biological Society of Washington 109 (3): 591-599.	2
Zenetos A, Macic V, Jaklin A, Lipej L, Poursanidis D, Cattaneo-Vietti R, Nequirak S, Betti F, Poloniato D, Kashta L (2016) Adriatic opisthobranchs (Gastropoda, Heterobranchia): shedding light on biodiversity issues. Marine Ecology 37 (6): 1239-1255.	170
Zulian E, Quaggiotto E (2020) First report of Mytilopsis leucophaeata (Conrad, 1831) (Bivalvia: Dreissenidae) from the coasts of Italy. Bollettino Malacologico 56 (2): 176-180.	3
Total	16031
