# Supplementary material for: Mobilising marine biodiversity data: a new malacological dataset of Italian records (Mollusca)
Source: Biodivers Data J. 2025 Feb 28;13:e136243. doi: 10.3897/BDJ.12.e136243 (PMC11889433; doi:10.3897/BDJ.12.e136243)
Supplement: Supplementary material 2 — Sources from which NHCs data were obtained [file bdj-13-e136243-s002.xlsx]

## Sheet: Sheet1
Natural History Collection	dwc:institutionCode	dwc:institutionID	Number of raw records	Number of standardised records
Bini G., Malakos Malacological Museum of Città di Castello, Italy	MLKS	https://scientific-collections.gbif.org/institution/d995d1c7-69cc-42c1-9268-3c7b36017965	13719	10922
Monterosato, Meli and Piersanti collections, Civic Museum of Zoology of Rome, Italy	MZRO	https://scientific-collections.gbif.org/institution/3f9719fd-111e-4ad2-9d71-03283bb3f313	10148	2976
Museum of Zoology, Sapienza University of Rome, Italy	MZUR	https://scientific-collections.gbif.org/institution/3311bff8-d1c7-4062-955d-533aa261baed	4541	1201
Nofroni I. private collection	PriColl_NI		1332	1324
Renda W. private collection	PriColl_RW		1096	1077
Romani L. private collection	PriColl_RL		3879	823
Roncone F. private collection	PriColl_RF		1282	1273
Russo P. private collection	PriColl_RP		2469	2269
Tringali L. private collection	PriColl_TL		7656	3331
Trono D. private collection	PriColl_TD		1806	2389
Vazzana A., Museum of Marine Biology and Paleontology of Reggio Calabria, Italy	MBMPRC	https://scientific-collections.gbif.org/institution/0ba62416-3cce-4e84-b12d-64459b46d364	493	480
Total			48421	28065
