# Supplementary material for: Mobilising marine biodiversity data: a new malacological dataset of Italian records (Mollusca)
Source: Biodivers Data J. 2025 Feb 28;13:e136243. doi: 10.3897/BDJ.12.e136243 (PMC11889433; doi:10.3897/BDJ.12.e136243)
Supplement: Supplementary material 4 — Notes on some taxa included in the dataset [file bdj-13-e136243-s004.xlsx]

## Sheet: Sheet1
We have chosen to rename the following species based on expert and literature evidence, as the differences between the two taxonomic entities are difficult to interpret and/or not yet fully resolved and/or there is a high probability that the identification provided is wrong.
Scientific name given in the dataset	Scientific name given in the original source
Alvania desabatae	Alvania dictyophora
Alvania pagodula	Alvania tessellata
Alvania pizzinii	Alvania sororcula
Anatoma tenuisculpta	Anatoma tenuis
Aplysia punctata	Aplysia parvula
Barleeia unifasciata	Cingula trifasciata
Berthella perforata	Berthella plumula
Brachystomia pizzinii	Brachystomia carrozzai
Cerastoderma glucum	Cerastoderma edule
Charonia seguenzae	Charonia variegata
Chauvetia turritellata	Chauvetia brunnea
Dikoleps templadoi	Dikoleps nitens
Emarginula huzardii	Emarginula divae
Epitonium spirilla	Epitonium clathratulum
Granulina occulta	Granulina lapernai
Hydrobia acuta	Hydrobia acuta neglecta
Isognomon bicolor	Isognomon legumen
Jujubinus exasperatus	Jujubinus corallinus
Laevicardium oblongum	Laevicardium crassum senegalense
Limacia inesae	Limacia clavigera
Mangelia coarctata	Mangelia costata
Musculus subpictus	Musculus discors
Parvioris ibizenca	Melanella praecurta
Rissoa guerinii	Rissoa decorata
Rissoa ventricosa	Rissoa splendida
Runcina lupiaensis	Runcina ferruginea
Saccella commutata	Saccella illirica
Semicassis undulata	Semicassis granulata
Simnia aperta	Simnia purpurea
Talochlamys multistriata	Talochlamys pusio
Tritia corrugata	Tritia cuvierii
Xenophora mediterranea	Xenophora crispa
Xylophaga dorsalis	Xylophaga praestans
The following species have been included in the dataset, but there is a possibility that they are fossil shell finds.
Species
Micropilina minuta
Veleropilina reticulata
Iothia fulva
Vetulonia giacobbei
Adeuomphalus densicostatus
Papuliscala cerithielloides
The following species reported in the dataset can be considered as occasional finds and not part of the Italian fauna.
Species
Otina ovata
Littorina littorea
Mya arenaria
Perna perna
Mercenaria mercenaria
